# Supplementary material for: Effects of Vaping Prevention Messages on Electronic Vapor Product Beliefs, Perceived Harms, and Behavioral Intentions among Young Adults: A Randomized Controlled Trial
Source: Int J Environ Res Public Health. 2022 Oct 30;19(21):14182. doi: 10.3390/ijerph192114182 (PMC9655851; doi:10.3390/ijerph192114182)
Supplement: Supplementary file 1 [file ijerph-19-14182-s001.zip]

Archive with 1 entries (1 files):
- ijerph-1911785-supplementary.pdf
